# Supplementary material for: Activation of the Integrated Stress Response and ER Stress Protect from Fluorizoline-Induced Apoptosis in HEK293T and U2OS Cell Lines
Source: Int J Mol Sci. 2021 Jun 6;22(11):6117. doi: 10.3390/ijms22116117 (PMC8201103; doi:10.3390/ijms22116117)
Supplement: Supplementary file 1 [file ijms-22-06117-s001.zip]

Archive with 1 entries (1 files):
- ijms-1190265-supplementary.pdf
